# Supplementary material for: A median fin derived from the lateral plate mesoderm and the origin of paired fins
Source: Nature. 2023 May 24;618(7965):543–9. doi: 10.1038/s41586-023-06100-w (PMC10266977; doi:10.1038/s41586-023-06100-w)
Supplement: Supplementary file 4 — Source Data Extended Data Fig. 3 [file 41586_2023_6100_MOESM4_ESM.xlsx]

## Sheet: Extended Data Figure 3m
Fin Height (µm)
PAFF		Caudal
WT	hans6	WT	hans6
171.804	113.063	167.928	160.545
168.153	102.901	166.218	162.953
134.514	99.43	149.98	160.272
134.757	71.35	136.355	149.042
136.987	68.984	156.394	147.212
150.385	37.655	162.874	169.51
124.797	44.666	137.379	183.804
107.945	44.852	163.509	125.362
	31.959		162.83
	67.081		187.845
	55.276		181.754
	76.902		175.076
	103.557		200.873
	60.274		172.28
	62.045		186.136

## Sheet: Extended Data Figure 3n
Fin Height (µm)
PAFF		Caudal
WT	hand2 MO	WT	hand2 MO
107.701	64.072	114.537	73.598
119.809	69.941	130.865	125.902
101.786	64.072	117.203	133.503
123.949	88.697	128.764	131.205
118.266	76.138	129.847	108.293

## Sheet: Extended Data Figure 3o
Mesenchyme Cell Number
PAFF		Caudal
WT	hand2 MO	WT	hand2 MO
126	36	340	324
159	23	380	315
103	47	374	322
143	33	328	301
116	44	333	347
	28		354
	46		342
	9		367
	43		310
	11		323
	43		309
	8		318
